# Supplementary material for: Identification of UBAP1 mutations in juvenile hereditary spastic paraplegia in the 100,000 Genomes Project
Source: Eur J Hum Genet. 2020 Sep 15;28(12):1763–8. doi: 10.1038/s41431-020-00720-w (PMC7784862; doi:10.1038/s41431-020-00720-w)
Supplement: Supplementary file 1 — Suppl [file 41431_2020_720_MOESM1_ESM.xlsx]

## Sheet: Supplementary Table 1
Supplementary Table 1. Detailed clinical characterisation of families reported in previous studies carrying truncting mutations in UBAP1 (NM_016525.4; NP_057609.2).
	Farazi et al., 2019									(Farazi et al., 2019)											(Farazi et al., 2019)										Lin et al., 2019									(Lin et al., 2019)				Nan et al., 2019
ID	F1-V.15	F1-IV.29	F1-V.1	F1-IV.23	F1-IV.27	F2-II.1	F3-I.1	F4-II.1	F5-II.3	F5-III.1	F5-III.2	F6-III.4	F6-III.5	F6-III.6	F6-III.7	F6-IV.1	F7-II.7	F7-III.8	F7-III.10	F7-III.12	F7-IV.1	F7-IV.2	F7-IV.3	F7-IV.4	F7-IV.6	F8-III.4	F8-III.6	F9-II.1	F9-III.2	F10-II.1	F1-I.1	F1-II.1	F1-II.2	F1-III.1	F2-II.4	F2-III.1	F3-I.2	F3-II.1	F3-II.2	F3-III.3	F3-III.4	F4-I.2	F4-II.1	F1-III.7	F2-II.6	F2-III.2	F2-IV.1	F3-II.2	F4-III.2
Variant (cDNA)	c.436_437insTGAG	c.436_437insTGAG	c.436_437insTGAG	c.436_437insTGAG	c.436_437insTGAG	c.426_427del	c.382del	c.361dup	c.373C>T	c.373C>T	c.373C>T	c.373C>T	c.373C>T	c.373C>T	c.373C>T	c.373C>T	c.286_290dup	c.286_290dup	c.286_290dup	c.286_290dup	c.286_290dup	c.286_290dup	c.286_290dup	c.286_290dup	c.286_290dup	c.295dup	c.295dup	c.1091del	c.1091del	c.426_427del	c.247_248insGTGAATTC	c.247_248insGTGAATTC	c.247_248insGTGAATTC	c.247_248insGTGAATTC	c.526G>T	c.526G>T	c.526G>T	c.426_427del	c.426_427del	c.426_427del	c.426_427del	c.324_325del	c.324_325del	c.426_427del	c.426_427del	c.426_427del	c.426_427del	c.312del	c.535G>T
Variant (Protein)	p.(Ser146Metfs*14)	p.(Ser146Metfs*14)	p.(Ser146Metfs*14)	p.(Ser146Metfs*14)	p.(Ser146Metfs*14)	p.(Lys143Serfs*15)	p.(Ser128Alafs*23)	p.(Leu121Profs*18)	p.(Gln125*)	p.(Gln125*)	p.(Gln125*)	p.(Gln125*)	p.(Gln125*)	p.(Gln125*)	p.(Gln125*)	p.(Gln125*)	p.(Glu97Aspfs*8)	p.(Glu97Aspfs*8)	p.(Glu97Aspfs*8)	p.(Glu97Aspfs*8)	p.(Glu97Aspfs*8)	p.(Glu97Aspfs*8)	p.(Glu97Aspfs*8)	p.(Glu97Aspfs*8)	p.(Glu97Aspfs*8)	p.(Asp99Glyfs*2)	p.(Asp99Glyfs*2)	p.(Pro364Leufs*50)	p.(Pro364Leufs*50)	p.(Lys143Serfs*15)	p.(Ile83Serfs*11)	p.(Ile83Serfs*11)	p.(Ile83Serfs*11)	p.(Ile83Serfs*11)	p.(Glu176*)	p.(Glu176*)	p.(Glu176*)	p.(Lys143Sfs*15)	p.(Lys143Sfs*15)	p.(Lys143Sfs*15)	p.(Lys143Sfs*15)	p.(His108Glnfs*10)	p.(His108Glnfs*10)	p.(Lys143Sfs*15)	p.(Lys143Sfs*15)	p.(Lys143Sfs*15)	p.(Lys143Sfs*15)	p.(Ser105Profs*46)	p.(Glu179*)
Sex	Male	Male	Male	Female	Female	Female	Female	Female	Male	Female	Female	Female	Female	Female	Male	Female	Female	Male	Female	Female	Male	Female	Female	Female	Female	Male	Female	Male	Female	Female	M	F	F	F	F	F	F	M	F	F	M	F	F	F	F	F	M	F	F
Ethnicity	Iran	Iran	Iran	Iran	Iran	Germany	Canada	Spain	Bulgaria	Bulgaria	Bulgaria	Bulgaria	Bulgarian	Bulgarian	Bulgarian	Bulgarian	Germany	Germany	Germany	Germany	Germany	Germany	Germany	Germany	Germany	USA	USA	Germany/Croatia	Germany/Croatia	Germany/Poland	China	China	China	China	China	China	China	China	China	China	China	China	China	Japan	Japan	Japan	Japan	Japan	Japan
Family history	+	+	+	+	+	de novo	+	de novo	+	+	+	+	+	+	+	+	+	+	+	+	+	+	+	+	+	+	+	+	+	+	+	+	+	+	+	+	+	+	+	+	+	+	+	de novo	+	+	+	+	+
Age at examination (years)	30	27	41	59	37	20	22	35	45	18	14	62	61	63	56	43	65	47	41	37	22	16	22	16	7	30	31	52	23	19	63	47	42	24	48	22	61	34	37	12	8	36	13	15	80	62	34	49	29
Age at onset (years)	12	13	7	9	9	5	7	3	9	9	N/A	8	26	8	8	9	3	3	7	6	9	3	3	4	1	8	8	14	3	4	43	16	16	10	10	10	61	12	15	10	8	10	6	10	10	10	10	9	11
Presenting symptom(s)	gait disturbance	gait disturbance	gait disturbance (walking on toes)	gait disturbance	gait disturbance (walking on toes)	gait disturbance (walking on toes)	gait disorder, spasticity	gait problems, walking on toes, frequent stumbling	gait disorder, spasticity	gait disorder, spasticity	asymptomatic	gait disorder, spasticity	gait disorder, spasticity	gait disorder, spasticity	gait disorder, spasticity	gait disorder, spasticity	gait disorder	gait disorder (scissor gait)	gait disorder (frequent falls)	gait disorder	gait disorder	gait disorder (walking on toes)	gait disorder	gait disorder	gait disorder (frequent falls)	gait disorder	gait disorder (walking on toes)	gait disorder	gait disorder	Gait disorder, spasticity	n.r.	n.r.	n.r.	n.r.	n.r.	n.r.	n.r.	n.r.	n.r.	n.r.	n.r.	n.r.	n.r.	n.r.	n.r.	n.r.	n.r.	n.r.	n.r.
U/L weakness	-	-	-	-	-	-	-	-	-	-	-	-	-	-	-	-	-	-	-	-	-	-	-	-	-	-	-	-	-	-	n.r.	n.r.	n.r.	n.r.	n.r.	n.r.	n.r.	n.r.	n.r.	n.r.	n.r.	n.r.	n.r.	n.r.	n.r.	n.r.	n.r.	n.r.	n.r.
L/L weakness	+	+	+	+	+	+	+	+	+	+	-	+	+	+	+	+	+	+	+	+	+	+	+	+	-	+	+	+	+	+	n.r.	n.r.	n.r.	n.r.	n.r.	n.r.	n.r.	n.r.	n.r.	n.r.	n.r.	n.r.	n.r.	n.r.	n.r.	n.r.	n.r.	n.r.	n.r.
U/L spasticity	-	-	-	-	-	-	-	+	-	-	-	-	-	-	-	-	-	-	-	-	-	-	-	-	-	-	-	-	-	-	n.r.	n.r.	n.r.	n.r.	n.r.	n.r.	n.r.	n.r.	n.r.	n.r.	n.r.	n.r.	n.r.	n.r.	n.r.	n.r.	n.r.	n.r.	n.r.
L/L spasticity	+	+	+	+	+	+	+	+	+	+	-	+	+	+	+	+	+	+	+	+	+	+	+	+	+	+	+	+	+	+	+	+	+	+	+	+	−	+	+	+	−	+	+	n.r.	n.r.	n.r.	n.r.	n.r.	n.r.
U/L hyperreflexia	+	+	+	+	+	-	-	+	+	+	+	+	+	+	+	+	+	+	+	+	+	+	+	+	+	+	+	-	-	+	n.r.	n.r.	n.r.	n.r.	n.r.	n.r.	n.r.	n.r.	n.r.	n.r.	n.r.	n.r.	n.r.	n.r.	n.r.	n.r.	n.r.	n.r.	n.r.
L/L hyperreflexia	+	+	+	+	+	+	+	+	+	+	+	+	+	+	+	+	+	+	+	+	+	+	+	+	+	+	+	+	+	+	+	+	+	+	+	+	+	+	+	+	+	+	+	n.r.	n.r.	n.r.	n.r.	n.r.	n.r.
Babinski sign	+	+	+	+	+	+	+	+	+	+	-	+	+	+	+	+	+	+	+	+	+	+	+	+	-	+	+	+	+	+	+	+	+	+	+	+	−	+	+	+	−	+	+	+	+	+	+	−	−
Bladder dysfunction	-	-	-	-	-	+	+	+	+	-	-	-	-	-	-	-	+	+	+	+	+	+	+	-	-	-	-	-	-	-	+	−	−	−	−	−	−	−	−	−	−	−	−	−	+ (mild dysuria)	−	−	−	−
Sensory dysfunction	-	-	-	-	-	-	-	+ (mild)	-	-	-	-	-	-	-	-	-	-	-	-	-	-	-	-	n.r.	+	n.r.	-	-	-	n.r.	n.r.	n.r.	n.r.	n.r.	n.r.	n.r.	n.r.	n.r.	n.r.	n.r.	n.r.	n.r.	−	−	−	−	−	−
Cognitive impairment	-	-	-	-	-	-	-	-	-	-	-	-	-	-	-	-	+ (mild-moderate)	+ (mild)	+ (mild)	+ (mild)	+ (mild-moderate)	+ (mild)	-	-	+ (mild)	-	-	-	-	-	−	−	−	−	−	−	−	−	−	−	−	−	−	n.r.	n.r.	n.r.	n.r.	n.r.	n.r.
Ataxia	-	-	-	-	-	-	-	-	-	-	-	-	-	-	-	-	+ (UL dysmetria/ataxia)	+ (UL dysmetria/ataxia)	+ (UL dysmetria/ataxia)	-	-	+ (UL dysmetria/ataxia)	+ (UL ataxia)	-	-	-	-	+ (mild UL ataxia)	-	-	−	−	−	−	−	−	−	−	−	−	−	−	−	n.r.	n.r.	n.r.	n.r.	n.r.	n.r.
Dysarthria	-	-	-	-	-	-	-	-	-	-	-	-	-	-	-	-	+ (neurogenic stutter)	-	-	-	+ (neurogenic stutter)	-	-	-	-	-	-	-	-	-	−	−	−	−	−	−	−	−	−	−	−	−	−	n.r.	n.r.	n.r.	n.r.	n.r.	n.r.
Extrapyramidal signs	-	-	-	-	-	-	-	-	-	-	-	-	-	-	-	-	-	-	-	-	-	-	-	-	-	-	-	-	-	-	n.r.	n.r.	n.r.	n.r.	n.r.	n.r.	n.r.	n.r.	n.r.	n.r.	n.r.	n.r.	n.r.	n.r.	n.r.	n.r.	n.r.	n.r.	n.r.
Additional features	-	-	-	-	pes cavus	-	-	pes planus	-	-	-	-	-	-	-	-	-	-	-	-	-	-	-	-	-	-	-	-	-	pes equinus	-	-	-	-	pes cavus	−	−	pes cavus	pes cavus	−	−	−	−	finger hyperextension	−	−	−	−	−
Imaging	n.r.	n.r.	n.r.	normal	MRI brain normal	MRI brain and spine normal	MRI normal	normal	normal	normal	n.r.	n.r.	n.r.	n.r.	n.r.	n.r.	n.r.	n.r.	n.r.	n.r.	n.r.	n.r.	n.r.	n.r.	n.r.	n.r.	n.r.	MRI brain and spine normal	MRI brain and spine normal	MRI brain normal	MRI brain and spine normal	MRI brain and spine normal	MRI brain and spine normal	MRI brain and spine normal	MRI brain and spine normal	MRI brain and spine normal	MRI brain normal	MRI brain normal	MRI brain normal	MRI brain normal	MRI brain normal	MRI brain and spine normal	MRI brain and spine normal	n.r.	n.r.	n.r.	n.r.	n.r.	n.r.
Harding Classification	Pure HSP	Pure HSP	Pure HSP	Pure HSP	Pure HSP	Pure HSP	Pure HSP	Pure HSP	Pure HSP	Pure HSP	asymptomatic	Pure HSP	Pure HSP	Pure HSP	Pure HSP	Pure HSP	Complicated HSP	Complicated HSP	Complicated HSP	Complicated HSP	Complicated HSP	Complicated HSP	Complicated HSP	Pure HSP	Complicated HSP	Pure HSP	Pure HSP	Complicated HSP	Pure HSP	Pure HSP	Pure HSP	Pure HSP	Pure HSP	Pure HSP	Pure HSP	Pure HSP	Pure HSP	Pure HSP	Pure HSP	Pure HSP	Pure HSP	Pure HSP	Pure HSP	Pure HSP	Pure HSP	Pure HSP	Pure HSP	Pure HSP	Pure HSP
*U/L = upper limbs, L/L = lower limbs, MRI = magnetic resonance imaging, HSP = hereditary spastic paraplegia, + = present, - = absent, n.r. = not reported
[truncated: 7 more columns]
